# Supplementary material for: Multiparametric Flow Cytometry Panel for Characterization of Mouse T Cell Differentiation and NK Cell Maturation Following Inflammatory Challenge
Source: Methods Protoc. 2026 Jun 12;9(3):97. doi: 10.3390/mps9030097 (PMC13305854; doi:10.3390/mps9030097)
Supplement: Supplementary file 1 [file mps-09-00097-s001.zip]

Archive with 1 entries (1 files):
- mps-4327838-supplementary.pdf
